# Supplementary material for: Effects of Endochondral and Intramembranous Ossification Pathways on Bone Tissue Formation and Vascularization in Human Tissue-Engineered Grafts
Source: Cells. 2022 Sep 29;11(19):3070. doi: 10.3390/cells11193070 (PMC9564153; doi:10.3390/cells11193070)
Supplement: Supplementary file 1 [file cells-11-03070-s001.zip]

Archive with 1 entries (1 files):
- cells-1905047-supplementary.pdf
